# Supplementary material for: Simultaneous diagnosis of tuberculous pleurisy and malignant pleural effusion using metagenomic next-generation sequencing (mNGS)
Source: J Transl Med. 2023 Sep 30;21:680. doi: 10.1186/s12967-023-04492-x (PMC10541691; doi:10.1186/s12967-023-04492-x)
Supplement: Supplementary file 1 — Additional file 1: Table S1. Patient's clinical characteristics and diagnostic results. [file 12967_2023_4492_MOESM1_ESM.xlsx]

## Sheet: Sheet1
Supplementary Table S1. Patient's clinical characteristics and diagnostic results
Subgroup	No.	Age	Sex	Final Diagnosis	Culture	Xpert	mNGS	AFB	T-spot	CNV	Treatment	Underlying Disease	WBC level	PCT level	CRP level
TBP	1	67	Male	test-defined TBP	TB	Pos	TB	Pos	Pos	reference	Lzd,Mpm	Respiratory failure	Normal	Normal	High
TBP	2	30	Male	test-defined TBP	Neg	Pos	TB	Neg	NA	reference	HRZE	Liver disease, Hyperuricemia, Hyperlipidemia	Normal	Normal	Normal
TBP	3	48	Female	comprehensive diagnosis TBP	Neg	Neg	TB	Neg	Pos	reference	HLfxLzdPto	Liver disease, hyperbilirubinemia	Normal	Normal	High
TBP	4	38	Female	comprehensive diagnosis TBP	Neg	Neg	Neg	Neg	Neg	reference	HRZE	Not reported	Normal	High	High
TBP	5	29	Male	test-defined TBP	TB	Pos	TB	Neg	Pos	reference	HRZEMfx	Not reported	Normal	Normal	High
TBP	6	71	Male	comprehensive diagnosis TBP	NA	Neg	Neg	NA	Neg	reference	HRZE	Not reported	Normal	Low	High
TBP	7	60	Male	test-defined TBP	TB	Pos	TB	Pos	Pos	reference	HERftMfx	Diabetes	Normal	Normal	High
TBP	8	77	Male	comprehensive diagnosis TBP	NA	NA	Neg	NA	Pos	reference	HERftMfx	Not reported	NA	NA	High
TBP	9	77	Male	comprehensive diagnosis TBP	Neg	Neg	Neg	Neg	NA	reference	Chest CT scan evidence of TB, patient transferred to a TB-specialized hospital for further treatment, no followup information recorded	Not reported	NA	NA	NA
TBP	10	70	Male	comprehensive diagnosis TBP	Neg	Neg	TB	Neg	Pos	reference	HZELfx	Hypertension, Hyperlipidemia	Normal	Normal	High
TBP	11	29	Male	comprehensive diagnosis TBP	Neg	Neg	TB	Neg	Pos	reference	HRZE	Liver disease, Hyperuricemia	Normal	Normal	Normal
TBP	12	34	Female	comprehensive diagnosis TBP	Neg	Neg	TB	Neg	NA	reference	Bdp,Lzd,Lfx,Cfz,Cs	Not reported	Normal	Normal	Normal
TBP	13	76	Male	test-defined TBP	TB	Pos	TB	Neg	NA	reference	HMfx	Cardiovascular disease	Normal	Low	High
TBP	14	54	Male	comprehensive diagnosis TBP	NA	Neg	TB	Neg	Pos	reference	HELfx	Not reported	Normal	Normal	High
TBP	15	80	Male	comprehensive diagnosis TBP	Neg	Neg	Neg	Neg	Pos	reference	HRMfx	Hypertension, Liver disease, Hyperlipidemia	Normal	Normal	High
TBP	16	23	Female	test-defined TBP	TB	Neg	Neg	Neg	Pos	reference	HREZ	Not reported	Normal	Normal	High
TBP	17	77	Male	test-defined TBP	TB	Pos	TB	Pos	Pos	reference	HEZLfx,Mfx,Mpm	Diabetes	Normal	Normal	High
TBP	18	30	Male	test-defined TBP	TB	Neg	TB	Neg	Pos	reference	HZERft	Not reported	Normal	High	High
TBP	19	23	Female	comprehensive diagnosis TBP	Neg	Neg	Neg	Neg	NA	reference	HRZE	Not reported	Normal	Normal	High
TBP	20	22	Male	test-defined TBP	TB	Pos	Neg	Pos	Pos	reference	HRZE	Hyperuricemia	Normal	Normal	High
TBP	21	49	Male	comprehensive diagnosis TBP	Neg	Neg	Neg	Neg	NA	Neg	HRZE	Not reported	Normal	Normal	Normal
TBP	22	36	Male	comprehensive diagnosis TBP	Neg	Neg	TB	Neg	Pos	Pos	HRZE	Not reported	Normal	Normal	High
TBP	23	34	Male	test-defined TBP	TB	Neg	TB	Neg	Pos	Neg	HRZE,cefoperazone and sulbactam	Hyperuricemia	Normal	Normal	Normal
TBP	24	29	Male	comprehensive diagnosis TBP	Neg	Neg	Neg	Neg	NA	Neg	REZPaMfx	Not reported	Normal	Normal	High
TBP	25	19	Male	test-defined TBP	Neg	Pos	TB	Neg	NA	Neg	HRMfxLzd	Not reported	Normal	Normal	High
TBP	26	30	Male	comprehensive diagnosis TBP	NA	NA	TB	NA	Pos	Neg	HRZE	Not reported	Low	Normal	High
TBP	27	50	Male	test-defined TBP	TB	Pos	TB	Neg	NA	Neg	Unknown	Not reported	Normal	High	Normal
TBP	28	26	Male	comprehensive diagnosis TBP	NA	Neg	Neg	Neg	Pos	Neg	Ethambutol Hydrochloride, Pyrazinamide, Rifampicin And Isoniazid Tablets	Not reported	Normal	Normal	High
TBP	29	58	Male	comprehensive diagnosis TBP	Neg	Neg	Neg	Neg	Neg	Neg	HZELfx	Not reported	Low	Normal	High
TBP	30	79	Male	test-defined TBP	NA	Pos	TB	Neg	Pos	Neg	Unknown	Not reported	High	Normal	High
TBP	31	53	Male	comprehensive diagnosis TBP	Neg	Neg	Neg	Neg	NA	Neg	HREZ	Hyperuricemia, Hyperlipidemia	Normal	High	High
TBP	32	53	Male	test-defined TBP	TB	Pos	TB	Neg	Neg	Pos	HERftLfx	Liver disease	Normal	High	High
TBP	33	84	Male	test-defined TBP	Neg	Pos	Neg	Pos	Neg	Neg	HERft	Not reported	Normal	Normal	High
TBP	34	27	Male	comprehensive diagnosis TBP	Neg	Neg	Neg	Neg	Pos	Pos	ZPto,Bdp,Lzd,Mfx,Cs	Not reported	Normal	Normal	High
TBP	35	26	Male	test-defined TBP	TB	Pos	Neg	Neg	Pos	Neg	REZPto,Mfx,Cs	Not reported	Normal	Normal	High
TBP	36	22	Female	comprehensive diagnosis TBP	Neg	Neg	TB	NA	Pos	Neg	HRZE	Not reported	Normal	Normal	Normal
TBP	37	42	Male	comprehensive diagnosis TBP	Neg	Neg	Neg	Neg	Pos	Neg	HRZE	Not reported	Normal	High	High
TBP	38	67	Male	test-defined TBP	TB	Pos	TB	Neg	Pos	Neg	HZRft,Mfx	Not reported	Normal	Normal	High
TBP	39	19	Male	test-defined TBP	TB	Pos	TB	Pos	Pos	Pos	Lzd,Pto,Cs,Cfz,Mfx	Hyperuricemia	High	Normal	High
TBP	40	35	Male	test-defined TBP	TB	Pos	TB	Pos	Pos	Neg	HRZE	Hyperuricemia	Normal	Normal	High
TBP	41	64	Male	test-defined TBP	TB	Pos	Neg	Neg	Pos	Neg	HRZE	Diabetes	Normal	Normal	High
TBP	42	80	Female	comprehensive diagnosis TBP	Neg	Neg	Neg	Pos	Neg	Neg	HRELfx	Not reported	Normal	Normal	High
TBP	43	34	Female	test-defined TBP	Neg	Pos	TB	NA	Pos	Neg	HRZE	Not reported	Normal	Normal	Normal
TBP	44	74	Male	test-defined TBP	TB	Neg	Neg	Neg	Pos	Pos	HRLfx	Diabetes	Low	Low	High
TBP	45	21	Female	comprehensive diagnosis TBP	Neg	Neg	Neg	Neg	Pos	Neg	HRZE	Not reported	Normal	High	High
TBP	46	67	Male	comprehensive diagnosis TBP	Neg	Neg	Neg	Neg	Pos	Neg	HRE	Not reported	Normal	High	High
TBP	47	63	Male	test-defined TBP	TB	Neg	TB	Neg	Pos	Neg	HREZ	Diabetes	Normal	Normal	High
TBP	48	61	Male	test-defined TBP	Neg	Pos	TB	Neg	Pos	Neg	HRLfx	Hyperuricemia	Normal	Normal	High
TBP	49	80	Male	comprehensive diagnosis TBP	Neg	Neg	Neg	NA	NA	Neg	HELfx	Not reported	NA	NA	NA
TBP	50	46	Male	test-defined TBP	TB	Pos	TB	Neg	NA	Neg	Bdp,Lzd,Cfz,Cs	Not reported	Normal	Normal	High
TBP	51	87	Female	comprehensive diagnosis TBP	Neg	Neg	Neg	Neg	Pos	Neg	HLfxLzd		Normal	Normal	High
TBP	52	83	Female	comprehensive diagnosis TBP	Neg	Neg	TB	Neg	Pos	Neg	HRftLfx	Diabetes, Hypertension	Normal	Normal	High
TBP	53	74	Male	test-defined TBP	TB	Neg	TB	Neg	Pos	Neg	HERftLfx	Diabetes, Hypertension	Normal	Normal	High
TBP	54	38	Female	comprehensive diagnosis TBP	Neg	Neg	Neg	Neg	Pos	Neg	HREZ	Respiratory failure, Liver disease	Normal	Normal	High
TBP	55	64	Male	comprehensive diagnosis TBP	Neg	Neg	Neg	Neg	Neg	Neg	HRMfx	Diabetes, Hypertension, Renal disease	Normal	Normal	High
TBP	56	57	Male	test-defined TBP	Neg	Pos	TB	Neg	Pos	Neg	HREZ	Hyperuricemia	Normal	Normal	Normal
TBP	57	51	Male	comprehensive diagnosis TBP	Neg	Neg	Neg	Neg	Neg	Neg	HRZE	Not reported	High	High	High
TBP	58	35	Male	comprehensive diagnosis TBP	Neg	Neg	Neg	Neg	Pos	Neg	HEZRft	Liver disease	Normal	High	High
TBP	59	92	Male	test-defined TBP	TB	Pos	TB	Pos	Neg	Pos	Unknown	Not reported	High	High	High
TBP	60	27	Male	comprehensive diagnosis TBP	Neg	Neg	Neg	NA	NA	Neg	HREZ,Lfx	Not reported	Normal	Normal	High
TBP	61	45	Female	comprehensive diagnosis TBP	NA	Neg	Neg	NA	Pos	Neg	HRZE	Not reported	Normal	Normal	High
TBP	62	25	Female	comprehensive diagnosis TBP	Neg	Neg	Neg	NA	NA	Neg	HRZE	Not reported	Normal	Normal	High
TBP	63	36	Male	comprehensive diagnosis TBP	Neg	Neg	TB	Neg	Pos	Neg	HREZ	Hyperuricemia	Normal	Normal	High
TBP	64	66	Male	test-defined TBP	TB	Pos	Neg	Neg	Pos	Pos	HLZE,Lzd	Cardiovascular disease	Normal	Low	High
TBP	65	42	Male	test-defined TBP	Neg	Pos	TB	Neg	NA	Neg	HZMfxLzd	Liver disease, Renal disease	Normal	Normal	High
TBP	66	58	Male	test-defined TBP	TB	Pos	TB	Neg	Neg	Neg	HRZE	Liver disease, Hyperlipidemia	Normal	Normal	High
TBP	67	45	Male	comprehensive diagnosis TBP	Neg	Neg	TB	Neg	Pos	Pos	HERft	Liver disease	Normal	Normal	High
TBP	68	44	Female	comprehensive diagnosis TBP	Neg	Neg	Neg	Neg	Pos	Neg	HRZE	Liver disease	Normal	Normal	High
TBP	69	75	Male	comprehensive diagnosis TBP	Neg	Neg	Neg	Neg	Neg	Neg	HREMfx	Hypertension, Liver disease	Normal	Normal	High
TBP	70	35	Female	comprehensive diagnosis TBP	Neg	Neg	Neg	Neg	Pos	Neg	HRZE,piperacillin and sulbactam	Liver disease	Normal	High	High
TBP	71	45	Male	comprehensive diagnosis TBP	NA	Neg	Neg	NA	Pos	Neg	HRZE	Liver disease, Hyperuricemia	Normal	Normal	High
TBP	72	83	Male	test-defined TBP	TB	Neg	TB	Neg	NA	Neg	HRftLfx	Hypertension, Renal disease, Hyperuricemia	Normal	Normal	High
TBP	73	29	Female	test-defined TBP	Neg	Pos	Neg	Neg	Pos	Neg	HRZE	Not reported	Normal	Normal	High
TBP	74	19	Female	test-defined TBP	TB	Pos	TB	Neg	NA	Neg	HRE,Lfx	Hyperuricemia	Normal	Normal	High
TBP	75	84	Male	comprehensive diagnosis TBP	Neg	Neg	Neg	Neg	Neg	Neg	HRftLfx	Diabetes	Normal	Normal	Normal
TBP	76	72	Male	test-defined TBP	Neg	Pos	TB	Neg	Neg	Neg	HRLfx	Hyperuricemia	Normal	Normal	High
TBP	77	42	Female	test-defined TBP	TB	Neg	Neg	Neg	Pos	Neg	HRZE	Hyperuricemia	Normal	Normal	High
TBP	78	59	Female	comprehensive diagnosis TBP	Neg	Neg	Neg	Neg	Pos	Neg	HREMfx	Respiratory failure	Normal	High	High
TBP	79	32	Female	comprehensive diagnosis TBP	Neg	Neg	Neg	Neg	Pos	Pos	HRZE	Hyperuricemia	Normal	Normal	High
TBP	80	64	Male	comprehensive diagnosis TBP	NA	Neg	TB	Neg	Pos	Neg	REPaLfx	Hypertension, Liver disease	Normal	Normal	High
TBP	81	69	Male	test-defined TBP	NA	Pos	Neg	Pos	NA	Neg	HRMfx,biapenem	Hypertension, Renal disease, COPD	Normal	Normal	High
TBP	82	47	Male	comprehensive diagnosis TBP	Neg	Neg	TB	Neg	NA	Neg	HREZ	Not reported	Normal	High	High
non-TB infection	83	57	Female	Mycobacterium abscessus pulmonary disease	Mycobacterium abscessus	Neg	acinetobacter baumannii etc.	Pos	Neg	reference	Lfx,Cfz,Lzd,amikacin,cefoxitin	Diabetes	Normal	Normal	High
non-TB infection	84	25	Male	bacterial pneumonia	Acinetobacter lwoffii	Neg	escherichia coli	Neg	Neg	reference	faropenem,ambroxol	Cardiovascular disease, hyperbilirubinemia	Normal	Normal	High
non-TB infection	85	66	Male	pneumonia	pseudomonas aeruginosa	Neg	porphyromonas gingivalis etc.	Neg	Neg	reference	faropenem,ambroxol	Hypertension	Normal	High	High
non-TB infection	86	65	Female	pulmonary infection	Neg	Neg	streptococcus oralis etc	Neg	Neg	reference	cefotaxime sodium and sulbactam sodium,cefminox sodium	Hyperuricemia, hypercholesterolemia	Normal	Normal	Normal
non-TB infection	87	68	Female	pulmonary infection	Neg	Neg	bacteroides fragilis	Neg	Neg	reference	biapenem,ornidazole	Hypertension	Normal	Low	High
non-TB infection	88	54	Male	pulmonary infection	enterococcus faecium	NA	Neg	Neg	NA	Neg	cefepime, meropenem,vancomycin	Cardiovascular disease, Liver disease, Respiratory failure	Normal	Low	High
non-TB infection	89	69	Female	bacterial pneumonia	Neg	Neg	porphyromonas gingivalis, treponema denticola, campylobacter showae, tannerella forsythia, Micromonas micros	Neg	Neg	Neg	moxifloxacin,cefdinir	Hypertension, Liver disease	Normal	High	High
non-TB infection	90	58	Male	bacterial empyema	Neg	Neg	Micromonas micros, porphyromonas gingivalis, Dialister pneumosintes etc.	Neg	Neg	Pos	cefuroxime, amikacin,ornidazole	Not reported	Normal	High	High
non-TB infection	91	84	Male	pneumonia	Neg	Neg	bacteroides vulgatus, prevotella oris, Achromobacter xylosoxidans etc.	Neg	Neg	Neg	piperacillin sulbactam, moxifloxacin	Diabetes, Hypertension	Normal	Normal	High
non-TB infection	92	62	Male	bacterial pneumonia	Neg	Neg	acinetobacter baumannii etc.	Neg	Neg	Pos	piperacillin sulbactam,faropenem,ambroxol	Hypertension	Normal	Normal	Normal
non-TB infection	93	56	Female	Bacterial hydropneumothorax	Neg	Neg	acinetobacter baumannii, pseudomonas aeruginosa	Neg	Neg	Pos	piperacillin sulbactam,faropenem,ambroxol	Diabetes, Liver disease	Normal	Normal	High
non-TB infection	94	63	Male	pneumonia (comprehensive diagnosis)	Neg	Neg	EB virus	Neg	Neg	Neg	cefepime, moxifloxacin	Hypertension, Hyperuricemia	Normal	Normal	High
non-TB infection	95	75	Male	pneumonia (comprehensive diagnosis)	Neg	Neg	Neg	Neg	Pos	Neg	piperacillin sulbactam	COPD	Normal	Normal	Normal
non-TB infection	96	65	Male	pneumonia	Neg	Neg	Corynebacterium glucuronolyticum, Granulicatella adiacens	Neg	Neg	Pos	cefminox,moxifloxacin,faropenem	Liver disease	Normal	Normal	High
non-TB infection	97	57	Male	bacterial empyema	Neg	Neg	prevotella oris, porphyromonas gingivalis, Micromonas micros etc.	Neg	Neg	Pos	piperacillin sulbactam,moxifloxacin,faropenem,ambroxol	Not reported	High	High	High
non-TB infection	98	32	Male	teniasis	Neg	Neg	Spirometra erinaceieuropaei	Neg	Neg	Neg	moxifloxacin	Hyperuricemia	Normal	Normal	High
non-TB infection	99	85	Female	bacterial empyema	Neg	Neg	porphyromonas gingivalis, Fusobacterium nucleatum, streptococcus mitis etc.	Neg	Neg	Neg	piperacillin sulbactam,moxifloxacin,faropenem	Hypertension, Cardiovascular disease	Normal	Normal	Normal
non-TB infection	100	82	Male	pneumonia (comprehensive diagnosis)	Neg	Neg	Neg	Neg	Neg	Neg	moxifloxacin,faropenem	Diabetes, Hypertension	Normal	Normal	High
non-TB infection	101	42	Female	hydropneumothorax	Neg	Neg	pseudomonas aeruginosa	Neg	Pos	Neg	piperacillin sulbactam,faropenem,ambroxol	Not reported	Normal	High	Normal
non-TB infection	102	56	Female	bacterial empyema	anaerobic bacteria	Neg	prevotella oris, fusobacterium nucleatum, Streptococcus intermadius, Micromonas micros etc.	Neg	Pos	Pos	piperacillin sulbactam,ornidazole,moxifloxacin,faropenem	Hypertension	Normal	Normal	High
non-TB infection	103	54	Male	bacterial empyema	Neg	Neg	Salmonella enterica	Neg	NA	Neg	piperacillin sulbactam,faropenem	Not reported	High	High	High
MPE	104	67	Male	pleura malignancy	NA	NA	Neg	NA	Neg	Pos	bevacizumab	Diabetes, Cardiovascular disease	Normal	Normal	Normal
MPE	105	83	Male	Lung cancer	NA	NA	Neg	Neg	NA	Pos	Anlotinib	Hypertension, Hyperlipidemia	Normal	Normal	High
MPE	106	57	Female	Lung cancer	Neg	Neg	Neg	Neg	Neg	Pos	pralsetinib	Hypertension	Normal	Normal	Normal
MPE	107	46	Male	Lung cancer	NA	NA	Neg	Neg	NA	Pos	Icotinib Hydrochloride Tablets	Not reported	Normal	Normal	Normal
MPE	108	37	Female	Lung cancer	NA	NA	Neg	NA	NA	Pos	Anlotinib,Sintilimab	Hyperlipidemia	Normal	Normal	High
MPE	109	74	Male	Lung cancer	NA	Neg	Neg	Neg	NA	Pos	symptomatic treatment	Diabetes, Hypertension, Liver disease	Normal	Normal	Normal
MPE	110	85	Male	Lung cancer	NA	NA	Neg	NA	NA	Pos	erlotinib	Hypertension	Normal	Normal	Normal
MPE	111	76	Male	esophagus cancer	NA	NA	Neg	NA	NA	Neg	paclitaxel liposome	Not reported	Normal	Normal	Normal
MPE	112	58	Male	Lung cancer	NA	Neg	Neg	Neg	NA	Neg	pemetrexed, sintilimab, carboplatin	Not reported	Normal	Normal	High
MPE	113	56	Male	Lung cancer	Neg	Neg	Neg	Neg	Neg	Neg	symptomatic treatment	Hypertension, Renal disease, Hyperuricemia	Normal	Normal	High
MPE	114	58	Male	Lung cancer	Neg	Neg	Neg	Neg	Neg	Neg	symptomatic treatment	Not reported	Normal	Normal	High
MPE	115	51	Male	Lung cancer	Neg	Neg	Neg	Neg	Neg	Neg	symptomatic treatment		Normal	Normal	Normal
MPE	116	63	Female	pleura malignancy	Neg	Neg	Neg	Neg	Pos	Pos	symptomatic treatment	Not reported	Normal	Normal	High
MPE	117	43	Female	Lung cancer	Neg	Neg	Neg	Neg	NA	Pos	symptomatic treatment	Liver disease	Normal	Normal	High
MPE	118	76	Male	Lung cancer	Neg	Neg	Neg	Neg	Pos	Pos	symptomatic treatment	Diabetes, Hypertension	Normal	Normal	High
MPE	119	28	Male	lymphoma	Neg	Neg	Neg	Neg	NA	Neg	Unknown	Not reported	NA	NA	NA
MPE	120	71	Female	Lung cancer	Neg	Neg	Neg	Neg	Neg	Neg	symptomatic treatment	Hypertension	Normal	High	High
MPE	121	68	Female	Lung cancer	NA	NA	Neg	NA	NA	Neg	sintilimab, bevacizumab	Hypertension	Normal	Normal	Normal
MPE	122	58	Male	Lung cancer	NA	NA	Neg	NA	NA	Pos	almonertinib	Hypertension, Hyperlipidemia	Normal	Normal	High
MPE	123	69	Female	Lung cancer	NA	NA	Neg	NA	NA	Neg	erlotinib,bevacizumab	Hypertension	Normal	Normal	Normal
MPE	124	48	Male	Lung cancer	Gram-positive bacteria	Neg	Neg	Neg	NA	Pos	pemetrexed,bevacizumab,cisplatin and azithromycin	Hyperlipidemia	Normal	Normal	Normal
MPE	125	61	Female	Lung cancer	Neg	Neg	Neg	Neg	Pos	Neg	symptomatic treatment	Hypertension	Normal	High	High
MPE	126	69	Female	Lung cancer	Candida albicans	NA	Neg	NA	Neg	Neg	symptomatic treatment	Respiratory failure	Normal	Normal	High
MPE	127	62	Female	Gynecologic carcinoma	Neg	Neg	Neg	Neg	NA	Pos	symptomatic treatment	Diabetes	Normal	Normal	High
MPE	128	69	Male	Unknown primary tumor	Neg	Neg	Neg	Neg	Neg	Neg	symptomatic treatment	Diabetes, Hypertension	Normal	Normal	Normal
MPE	129	71	Male	Lung cancer	Neg	Neg	Neg	Neg	Neg	Neg	gefitinib	Not reported	Normal	Normal	High
MPE	130	56	Female	Breast cancer	Neg	Neg	Neg	Neg	Neg	Pos	chemotherapy,radiotherapy and symptomatic treatment	Not reported	Normal	Normal	High
MPE	131	65	Male	pleura malignancy	Neg	NA	Neg	NA	Neg	Neg	symptomatic treatment	Not reported	Normal	Normal	High
MPE	132	42	Female	Lung cancer	Neg	NA	Porphyromonas gingivalis, Mycobacterium fortuitum etc.	NA	NA	Pos	crizotinib	Not reported	High	Normal	High
MPE	133	84	Male	Lung cancer	Neg	Neg	Neg	Neg	NA	Neg	symptomatic treatment	Hypertension	Normal	Normal	High
MPE	134	51	Female	Lung cancer	Neg	NA	Neg	NA	Neg	Pos	targeted therapy	Not reported	High	Normal	High
MPE	135	69	Female	Unknown primary tumor	Neg	NA	Neg	NA	NA	Neg	symptomatic treatment	Hypertension	Normal	High	High
MPE	136	68	Male	Lung cancer	Neg	Neg	Neg	Neg	Neg	Neg	gemcitabine, nedaplatin, sintilimab	Diabetes, Hypertension	Normal	Normal	High
MPE	137	81	Male	Lung cancer	enterobacter cloacae	NA	Neg	NA	NA	Pos	symptomatic treatment	Not reported	Normal	Normal	High
MPE	138	69	Male	Lung cancer	Neg	Neg	Neg	NA	NA	Pos	pemetrexed,bevacizumab, carboplatin	Diabetes	Normal	Normal	High
Abbreviation: Pos: positive; Neg: negative; NA: not available; COPD: chronic obstructive pulmonary disease; H:isoniazid, Z:pyrazinamide, E:ethambutol, R:rifampicin, Rft:rifapentine, Pa:isoniazid aminosalicylate, Lfx:levofloxacin, Mfx:moxifloxacin, Pto:protionamid, Cs:cycloserine, Cfz:clofazimine, Lzd:linezolid, Bdp:bedaquiline, Mpm:meropenem.
